# Supplementary material for: Macrophages on the run: Exercise balances macrophage polarization for improved health
Source: Mol Metab. 2024 Oct 29;90:102058. doi: 10.1016/j.molmet.2024.102058 (PMC11585839; doi:10.1016/j.molmet.2024.102058)
Supplement: Multimedia component 1 — Supplementary Table 1: Macrophage Dataset Sample Scores, provides a comprehensive overview of the statistical analysis performed on macrophage datasets. It includes P-values and ROC-AUC scores for comparing Pre vs Post or Sedentary vs Exercised sample groups. Additionally, the table specifies whether the statistical test refers to immediate or long-term training effects, reports the -Log10 P values for each comparison, and indicates significant differences between groups (P ≤ 0.05). Notably, some datasets with both immediate and long-term timescale groupings are represented multiple times in the table to facilitate detailed comparison. [file mmc1.xlsx]

## Sheet: SupplementaryTable1_Immediate_a
ID	ROC-AUC	Pval	Exercise Type	Negative LOG10 P value	Significant
GSE68072	0.78	0.0279	Training	1.5544	TRUE
GSE58249	0.57	0.822	Training	0.0851282	FALSE
GSE9103	0.55	0.738	Training	0.131944	FALSE
GSE28998	0.8	0.0396	Training	1.4023	TRUE
GSE83352	0.49	0.993	Training	0.00305075	FALSE
GSE97084	0.52	0.805	Training	0.0942041	FALSE
GSE1718	0.22	0.182	Training	0.739929	FALSE
GSE179394	0.29	0.0046	Training	2.33724	TRUE
GSE17190	0.49	0.911	Training	0.0404816	FALSE
GSE165630	0.5	0.373	Training	0.428291	FALSE
GSE155271	0.62	0.329	Training	0.482804	FALSE
GSE230102	0.48	0.476	Training	0.322393	FALSE
GSE155933	0.5	0.895	Training	0.048177	FALSE
GSE43760	0.4	0.394	Training	0.404504	FALSE
GSE198266	0.78	0.433	Training	0.363512	FALSE
GSE44051	0.42	0.72	Training	0.142668	FALSE
GSE60591	0.54	0.487	Training	0.312471	FALSE
GSE16907	0.53	0.89	Training	0.05061	FALSE
GSE1832	0.5	0.754	Training	0.122629	FALSE
GSE87748	0.58	0.301	Training	0.521434	FALSE
GSE126001	0.33	0.234	Training	0.630784	FALSE
GSE28498	0.71	0.0386	Training	1.41341	TRUE
GSE41769	0.57	0.407	Training	0.390406	FALSE
GSE21496	0.61	0.263	Training	0.580044	FALSE
GSE59088	0.46	0.784	Training	0.105684	FALSE
GSE221210	0.76	0.00387	Training	2.41229	TRUE
GSE99963	0.91	0.000105	Training	3.97881	TRUE
GSE51216	0.81	0.191	Training	0.718967	FALSE
GSE178262	0.81	0.133	Training	0.876148	FALSE
GSE144304	0.86	1.19e-05	Training	4.92445	TRUE
GSE110747	0.52	0.907	Training	0.0423927	FALSE
GSE236600	0.49	0.672	Training	0.172631	FALSE
GSE242354	0.21	0.00283	Training	2.54821	TRUE
https://www.msdb.org.cn/	0.57	0.202	Training	0.694649	FALSE
GSE111555	0.93	2.96e-05	Training	4.52871	TRUE
GSE467	0.78	0.16	Training	0.79588	FALSE
GSE221210	0.26	0.0107	Immediate	1.97062	TRUE
GSE46075	0.6	0.375	Immediate	0.425969	FALSE
E-MTAB-1788	0.35	0.0448	Immediate	1.34872	TRUE
GSE72462	0.36	0.557	Immediate	0.254145	FALSE
GSE140089	0.17	0.00853	Immediate	2.06905	TRUE
GSE53598	0.31	0.0796	Immediate	1.09909	FALSE
GSE9405	0.12	0.00555	Immediate	2.25571	TRUE
GSE40551	0.08	0.00207	Immediate	2.68403	TRUE
GSE117070	0.06	1.34e-14	Immediate	13.8729	TRUE
GSE120862	0.08	1.51e-13	Immediate	12.821	TRUE
GSE109657	0.33	0.139	Immediate	0.856985	FALSE
GSE5105	0	7.27e-22	Immediate	21.1385	TRUE
GSE252357	0.3	0.0507	Immediate	1.29499	FALSE
GSE126296	0.42	0.335	Immediate	0.474955	FALSE
GSE104079	0.18	0.00655	Immediate	2.18376	TRUE
GSE43856	0.36	0.0952	Immediate	1.02136	FALSE
GSE11803	0	0.0525	Immediate	1.27984	FALSE
GSE83578	0.05	1.27e-12	Immediate	11.8962	TRUE
GSE250122	0.36	0.155	Immediate	0.809668	FALSE
GSE122671	0.38	0.0399	Immediate	1.39903	TRUE
E-MEXP-740	0.31	0.171	Immediate	0.767004	FALSE
GSE117525	0.39	0.0786	Immediate	1.10458	FALSE
GSE27536	0.38	0.403	Immediate	0.394695	FALSE
GSE28422	0.39	0.0207	Immediate	1.68403	TRUE
GSE24235	0.19	0.0231	Immediate	1.63639	TRUE
GSE23697	0.43	0.253	Immediate	0.596879	FALSE
GSE19062	0.14	0.000569	Immediate	3.24489	TRUE
GSE27285	0.33	0.131	Immediate	0.882729	FALSE
GSE1786	0.06	0.0117	Immediate	1.93181	TRUE
GSE33603	0.37	0.101	Immediate	0.995679	FALSE
GSE43219	0.39	0.421	Immediate	0.375718	FALSE
GSE59363	0.57	0.554	Immediate	0.25649	FALSE
GSE68585	0.57	0.591	Immediate	0.228413	FALSE
GSE71972	0.5	0.462	Immediate	0.335358	FALSE
GSE199225	0.04	6.46e-12	Immediate	11.1898	TRUE
GSE4252	0.27	0.212	Immediate	0.673664	FALSE
GSE7286	0.17	0.0818	Immediate	1.08725	FALSE
GSE5105	0	7.27e-22	Immediate	21.1385	TRUE
GSE19420	0.37	0.437	Immediate	0.359519	FALSE
GSE139258	0.47	0.743	Immediate	0.129011	FALSE
GSE33886	0	0.00564	Immediate	2.24872	TRUE
