# Supplementary material for: Macrophages on the run: Exercise balances macrophage polarization for improved health
Source: Mol Metab. 2024 Oct 29;90:102058. doi: 10.1016/j.molmet.2024.102058 (PMC11585839; doi:10.1016/j.molmet.2024.102058)
Supplement: Multimedia component 2 — Supplementary Table 2: Macrophage Subgroup Sample Scores, provides a comprehensive overview of the statistical analysis performed on the gender, exercise type, exercise intensity and age subgroup comparisons. It includes P-values and ROC-AUC scores for comparing Pre vs Post or Sedentary vs Exercised sample groups, as well as the Gender, Exercise Type, Exercise Intensity and Age subgroup for applicable datasets, datasets which were not part of each comparisons have that columns left blank. Additionally, the table reports the -Log10 P values for each comparison and indicates significant differences between groups (P ≤ 0.05). [file mmc2.xlsx]

## Sheet: SupplementaryTable2_Genders_Exe
ID	ROC-AUC	Pval	Gender	Exercise Type	Intensity	Age	Negative LOG10 P value	Significant
GSE117525	0.39	0.0786	Male				1.10458	FALSE
GSE117525	0.45	0.479	Female				0.319664	FALSE
GSE126296	0.31	0.387	Male				0.412289	FALSE
GSE126296	0.41	0.589	Female				0.229885	FALSE
GSE139258	0.25	0.623	Male				0.205512	FALSE
GSE139258	0.6	0.844	Female				0.0736576	FALSE
GSE140089	0.19	0.0421	Male				1.37572	TRUE
GSE140089	0	0	Female				inf	TRUE
GSE144304	0.82	0.00597	Male				2.22403	TRUE
GSE144304	0.91	0.000311	Female				3.50724	TRUE
GSE24235	0.11	0.06	Male				1.22185	FALSE
GSE24235	0.25	0.216	Female				0.665546	FALSE
GSE28422	0.4	0.15	Male				0.823909	FALSE
GSE28422	0.35	0.0514	Female				1.28904	FALSE
GSE28998	0.88	0.0764	Male				1.11691	FALSE
GSE28998	0.67	0.446	Female				0.350665	FALSE
GSE43219	0.36	0.588	Male				0.230623	FALSE
GSE43219	0.44	0.544	Female				0.264401	FALSE
GSE44051	0.36	0.395	Male				0.403403	FALSE
GSE44051	0.56	0.675	Female				0.170696	FALSE
GSE60591	0.55	0.554	Male				0.25649	FALSE
GSE60591	0.57	0.312	Female				0.505845	FALSE
GSE68585	0.69	0.474	Male				0.324222	FALSE
GSE68585	1	0	Female				inf	TRUE
GSE252357	0.43	0.427	Male				0.369572	FALSE
GSE252357	0.85	0.0141	Female				1.85078	TRUE
GSE252357	0.36	0.418	Male				0.378824	FALSE
GSE252357	0	0.0492	Female				1.30803	TRUE
GSE72462	0	0	Male				inf	TRUE
GSE72462	0	0.191	Female				0.718967	FALSE
GSE83352	0.57	0.459	Male				0.338187	FALSE
GSE83352	0.45	0.665	Female				0.177178	FALSE
GSE83578	0.03	4.64e-05	Male				4.33348	TRUE
GSE83578	0.07	0.00328	Female				2.48413	TRUE
GSE8479	0.21	0.0124	Male				1.90658	TRUE
GSE8479	0.29	0.047	Female				1.3279	TRUE
GSE46075	0.77	0.106		Endurance/Aerobic			0.974694	FALSE
GSE46075	0.48	0.787		Resistance/Strength			0.104025	FALSE
GSE97084	0.68	0.158		Endurance/Aerobic			0.801343	FALSE
GSE97084	0.48	0.905		Resistance/Strength			0.0433514	FALSE
GSE9405	0.11	0.00457		Endurance/Aerobic			2.34008	TRUE
GSE9405	0.15	0.0198		Resistance/Strength			1.70333	TRUE
GSE59088	0.46	0.784		Endurance/Aerobic			0.105684	FALSE
GSE59088	0.68	0.0669		Resistance/Strength			1.17457	FALSE
GSE58249	0.5	0.944		Endurance/Aerobic			0.025028	FALSE
GSE58249	0.75	0.413		Resistance/Strength			0.38405	FALSE
GSE165630	0.56	0.824		Endurance/Aerobic			0.0840728	FALSE
GSE165630	0.5	0.373		Resistance/Strength			0.428291	FALSE
GSE111555	1	0			Low		inf	TRUE
GSE111555	0.92	0.000458			High		3.33913	TRUE
GSE144304	0.22	0.00062			Low		3.20761	TRUE
GSE144304	0.43	0.465			High		0.332547	FALSE
GSE34788	0.54	0.538			Low		0.269218	FALSE
GSE34788	0.52	0.891			High		0.0501223	FALSE
GSE46075	0.77	0.106			Low		0.974694	FALSE
GSE144304	0.08	6.44e-05				Young	4.19111	TRUE
GSE144304	0.42	0.409				Old	0.388277	FALSE
GSE198266	0.78	0.433				Young	0.363512	FALSE
GSE198266	0.22	0.208				Old	0.681937	FALSE
GSE236600	0.15	0.0283				Young	1.54821	TRUE
GSE236600	0.47	0.863				Old	0.0639892	FALSE
GSE28422	0.35	0.0514				Young	1.28904	FALSE
GSE28422	0.4	0.15				Old	0.823909	FALSE
GSE8479	0.29	0.0647				Young	1.1891	FALSE
GSE8479	0.21	0.0124				Old	1.90658	TRUE
GSE97084	0.68	0.158				Young	0.801343	FALSE
GSE97084	0.42	0.783				Old	0.106238	FALSE
